# Supplementary material for: Isolation, Characterization and Genomic Analysis of PBC_MG88 and PBC_MG99 Bacteriophages and Their Antibiofilm Activity Against the Bacillus cereus Groups
Source: Viruses. 2026 Feb 28;18(3):306. doi: 10.3390/v18030306 (PMC13030324; doi:10.3390/v18030306)
Supplement: Supplementary file 1 [file viruses-18-00306-s001.zip]

Archive with 1 entries (1 files):
- viruses-4153345-supplementary.pdf
